# Supplementary material for: Epidemiological trends of female breast and gynecologic cancers in adolescents and young adults in China from 1990 to 2019: Results from the Global Burden of Disease Study 2019
Source: Front Oncol. 2022 Oct 13;12:1003710. doi: 10.3389/fonc.2022.1003710 (PMC9606349; doi:10.3389/fonc.2022.1003710)
Supplement: Table S1 — Prediction of incidence and mortality of FeBGCs among AYAs in China in 2020-2030. [file Table_1.xlsx]

## Sheet: Sheet1
Table S1 Prediction of incidence and mortality of FeBGCs among AYAs in China in 2020-2030.
Predicted Incidence Rate per 100,000 (95% CI)						Predicted Mortality Rate per 100,000 (95% CI)
Year	Breast Cancer	Cervical Cancer	Ovarian Cancer	Uterine Cancer		Breast Cancer	Cervical Cancer	Ovarian Cancer	Uterine Cancer
2020	13.87 ( 13.27-14.48 )	7.38 ( 7.07-7.70 )	2.19 ( 2.11-2.26 )	2.64 ( 2.47-2.80 )		1.88 ( 1.74-2.03 )	1.21 ( 1.12-1.29 )	0.47 ( 0.45-0.49 )	0.19 ( 0.17-0.22 )
2021	14.29 ( 13.18-15.39 )	7.51 ( 6.80-8.21 )	2.21 ( 2.04-2.39 )	2.68 ( 2.30-3.07 )		1.91 ( 1.63-2.18 )	1.21 ( 1.04-1.39 )	0.48 ( 0.44-0.52 )	0.20 ( 0.14-0.25 )
2022	14.65 ( 13.10-16.20 )	7.61 ( 6.70-8.53 )	2.23 ( 1.96-2.50 )	2.70 ( 2.12-3.28 )		1.92 ( 1.52-2.32 )	1.22 ( 1.00-1.44 )	0.48 ( 0.42-0.55 )	0.20 ( 0.12-0.28 )
2023	14.98 ( 13.03-16.93 )	7.74 ( 6.68-8.81 )	2.24 ( 1.88-2.59 )	2.71 ( 1.96-3.46 )		1.93 ( 1.42-2.44 )	1.23 ( 0.98-1.48 )	0.49 ( 0.40-0.57 )	0.20 ( 0.10-0.30 )
2024	15.30 ( 13.00-17.60 )	7.86 ( 6.64-9.08 )	2.24 ( 1.81-2.66 )	2.72 ( 1.82-3.62 )		1.93 ( 1.32-2.55 )	1.23 ( 0.96-1.50 )	0.49 ( 0.38-0.60 )	0.20 ( 0.07-0.33 )
2025	15.61 ( 13.00-18.22 )	7.98 ( 6.64-9.33 )	2.24 ( 1.75-2.73 )	2.72 ( 1.69-3.75 )		1.94 ( 1.23-2.64 )	1.24 ( 0.95-1.52 )	0.49 ( 0.36-0.62 )	0.20 ( 0.05-0.35 )
2026	15.92 ( 13.02-18.82 )	8.10 ( 6.64-9.57 )	2.24 ( 1.69-2.79 )	2.72 ( 1.57-3.87 )		1.94 ( 1.15-2.73 )	1.24 ( 0.95-1.54 )	0.49 ( 0.34-0.63 )	0.20 ( 0.03-0.37 )
2027	16.22 ( 13.06-19.39 )	8.23 ( 6.66-9.80 )	2.24 ( 1.64-2.84 )	2.72 ( 1.47-3.98 )		1.94 ( 1.07-2.81 )	1.25 ( 0.94-1.55 )	0.49 ( 0.33-0.65 )	0.20 ( 0.02-0.39 )
2028	16.53 ( 13.12-19.93 )	8.35 ( 6.67-10.02 )	2.24 ( 1.59-2.89 )	2.72 ( 1.37-4.08 )		1.94 ( 1.00-2.88 )	1.25 ( 0.94-1.56 )	0.49 ( 0.32-0.66 )	0.20 ( 0.00-0.40 )
2029	16.83 ( 13.19-20.47 )	8.47 ( 6.70-10.23 )	2.24 ( 1.55-2.94 )	2.72 ( 1.27-4.17 )		1.94 ( 0.93-2.95 )	1.25 ( 0.94-1.57 )	0.49 ( 0.30-0.68 )	0.20 ( -0.02-0.42 )
2030	17.13 ( 13.28-20.99 )	8.59 ( 6.73-10.45 )	2.24 ( 1.51-2.98 )	2.72 ( 1.18-4.26 )		1.94 ( 0.87-3.01 )	1.26 ( 0.94-1.58 )	0.49 ( 0.29-0.69 )	0.20 ( -0.03-0.43 )
AYAs, adolescents and young adults; FeBGCs, female breast, cervical, ovarian, and uterine cancers. CI, confidence interval.
