# Supplementary material for: Epidemiological trends of female breast and gynecologic cancers in adolescents and young adults in China from 1990 to 2019: Results from the Global Burden of Disease Study 2019
Source: Front Oncol. 2022 Oct 13;12:1003710. doi: 10.3389/fonc.2022.1003710 (PMC9606349; doi:10.3389/fonc.2022.1003710)
Supplement: Table S2 — Goodness of fitting tests of the ARIMA models of incidence and mortality rates. [file Table_2.xlsx]

## Sheet: Sheet1
Table S2 Goodness of fitting tests of the ARIMA models of incidence and mortality rates.
Goodness-of-fit Test of Alternative Models
Models	sigma^2	log likelihood	AIC	AR1 (95% CI)	AR2 (95% CI)	MA1 (95% CI)	MA2 (95% CI)
Incidence
( 2, 1, 0 )	0.325	-23.5	55.01	0.643 ( 0.303-0.982 )	-0.312 ( -0.655-0.031 )	NA	NA
( 0, 1, 0 )	0.673	-35.4	72.8	NA	NA	NA	NA
( 1, 1, 0 )	0.367	-26.91	57.83	0.670 ( 0.406-0.935 )	NA	NA	NA
Mortality
( 1, 1, 0 )	0.02	15.55	-27.1	0.591 ( 0.311-0.872 )	NA	NA	NA
( 0, 1, 0 )	0.031	9.07	-16.13
( 1, 1, 2 )	0.015	18.97	-29.93	0.638 ( -0.145-1.422 )	NA	0.3620 ( -0.509-1.233 )	-0.429 ( -1.212-0.353 )
AIC, Akaike information criterion; AR: autoregressive; ARIMA, autoregressive integrated moving average; MA, moving average; NA, not available.
