# Supplementary material for: Epidemiological trends of female breast and gynecologic cancers in adolescents and young adults in China from 1990 to 2019: Results from the Global Burden of Disease Study 2019
Source: Front Oncol. 2022 Oct 13;12:1003710. doi: 10.3389/fonc.2022.1003710 (PMC9606349; doi:10.3389/fonc.2022.1003710)
Supplement: Table S3 — Goodness of fitting tests of the ARIMA models of incidence of FeBGCs. [file Table_3.xlsx]

## Sheet: Sheet1
Table S3 Goodness of fitting tests of the ARIMA models of incidence of FeBGCs.
Goodness-of-fit Test of Alternative Models
Models	sigma^2	log likelihood	AIC	AR1 (95% CI)	AR2 (95% CI)	MA1 (95% CI)	MA2 (95% CI)
Breast Cancer
( 1, 1, 0 )	0.096	-6.23	18.46	0.523 ( 0.215-0.831 )	NA	NA	NA
( 2, 1, 0 )	0.1	-8.15	22.3	0.810 ( 0.456-1.164 )	-0.131 ( -0.507-0.244 )	NA	NA
( 0, 1, 0 )	0.209	-18.44	38.89	NA	NA	NA	NA
Cervical Cancer
( 2, 1, 2 )	0.026	13.16	-14.33	-0.770 ( -1.520--0.020 )	0.194 ( -0.610-0.222 )	1.761 ( 1.130-2.391 )	0.804 ( 0.088-1.520 )
( 1, 1, 0 )	0.039	5.84	-7.67	0.570 ( 0.283-0.857 )	NA	NA	NA
( 0, 1, 0 )	0.059	-0.06	2.12	NA	NA	NA	NA
Ovarian Cancer
( 1, 1, 1 )	0.001	54.78	-103.55	0.499 ( 0.155-0.843 )	NA	0.718 ( 0.464-0.971 )	NA
( 0, 1, 1 )	0.002	51.64	-99.28	NA	NA	0.853 ( 0.687-1.018 )	NA
( 0, 1, 2 )	0.001	54.29	-102.58	NA	NA	1.255 ( 0.790-1.720 )	0.443 ( 0.017-0.869 )
Uterine Cancer
( 1, 1, 1 )	0.007	30.94	-55.88	0.480 ( 0.104-0.856 )	NA	0.612 ( 0.230-0.994 )	NA
( 1, 1, 2 )	0.007	30.95	-53.89	0.510 ( -0.110-1.129 )	NA	0.579 ( -0.093-1.252 )	-0.034 ( -0.625-0.557 )
( 2, 1, 1 )	0.007	30.95	-53.9	0.434 ( -0.277-1.145 )	0.047 ( -0.596-0.681 )	0.652 ( 0.018-1.286 )	NA
AIC, Akaike information criterion; AR: autoregressive; ARIMA, autoregressive integrated moving average; FeBGCs, female breast, and gynecologic cancers; MA, moving average; NA, not available.
