# Supplementary material for: Epidemiological trends of female breast and gynecologic cancers in adolescents and young adults in China from 1990 to 2019: Results from the Global Burden of Disease Study 2019
Source: Front Oncol. 2022 Oct 13;12:1003710. doi: 10.3389/fonc.2022.1003710 (PMC9606349; doi:10.3389/fonc.2022.1003710)
Supplement: Table S4 — Goodness of fitting tests of the ARIMA models of mortality of FeBGCs. [file Table_4.xlsx]

## Sheet: Sheet1
Table S4 Goodness of fitting tests of the ARIMA models of mortality of FeBGCs.
Goodness-of-fit Test of Alternative Models
Models	sigma^2	log likelihood	AIC	AR1 (95% CI)	AR2 (95% CI)	MA1 (95% CI)	MA2 (95% CI)
Breast Cancer
( 1, 1, 0 )	0.006	33.76	-63.51	0.599 ( 0.319-0.879 )	NA	NA	NA
( 0, 1, 0 )	0.009	27.12	-52.24		NA	NA	NA
( 1, 1, 2 )	0.004	36.58	-65.15	0.640 ( -0.147-1.426 )	NA	0.365 ( -0.516-1.245 )	-0.460 ( -1.289-0.369 )
Cervical Cancer
( 1, 0, 1 )	0.002	50.85	-93.69	0.882 ( 0.737-1.026 )	NA	0.896 ( 0.697-1.096 )	NA
( 1, 0, 2 )	0.002	51.1	-92.2	0.850 ( 0.655-1.045 )	NA	1.035 ( 0.584-1.486 )	0.148 ( -0.273-0.570 )
( 2, 1, 0 )	0.002	46.34	-86.68	0.644 ( 0.294-0.993 )	-0.212 ( -0.557-0.133 )	NA	NA
Ovarian Cancer
( 1, 1, 1 )	<0.001	97.51	-189.02	0.594 ( 0.291-0.898 )	NA	0.724 ( 0.487-0.961 )	NA
( 1, 1, 0 )	<0.001	93.54	-183.07	0.800 ( 0.590-1.008 )	NA	NA	NA
( 1, 1, 2 )	<0.001	97.59	-187.18	0.690 ( 0.216-1.163 )	NA	0.586 ( -0.056-1.228 )	-0.125 ( -0.683-0.433 )
Uterine Cancer
( 1, 1, 0 )	<0.001	82.88	-161.77	0.673 ( 0.421-0.926 )	NA	NA	NA
( 0, 1, 2 )	<0.001	83.6	-161.21		NA	0.882 ( 0.527-1.237 )	0.295 ( -0.061-0.651 )
( 1, 1, 1 )	<0.001	83.97	-161.95	0.457 ( 0.022-0.891 )	NA	0.439 ( -0.047-0.925 )	NA
AIC, akaike information criterion; AR: autoregressive; ARIMA, autoregressive integrated moving average; FeBGCs, female breast and gynecologic cancers; MA, moving average; NA, not available.
